# Supplementary material for: Paper-Based Probes with Visual Response to Vapors from Nitroaromatic Explosives: Polyfluorenes and Tertiary Amines
Source: Molecules. 2022 May 2;27(9):2900. doi: 10.3390/molecules27092900 (PMC9101589; doi:10.3390/molecules27092900)
Supplement: Supplementary file 1 [file molecules-27-02900-s001.zip]

Archive with 5 entries (4 files):
- molecules-1696746-supplementary/
- molecules-1696746-supplementary/Figure S1.jpg
- molecules-1696746-supplementary/Figure S2.jpg
- molecules-1696746-supplementary/Figure S3.jpg
- molecules-1696746-supplementary/Figure S4.jpg
